# Supplementary material for: H2O2-Mediated Oxidative Stress Enhances Cystathionine γ-Lyase-Derived H2S Synthesis via a Sulfenic Acid Intermediate
Source: Antioxidants (Basel). 2021 Sep 18;10(9):1488. doi: 10.3390/antiox10091488 (PMC8466214; doi:10.3390/antiox10091488)
Supplement: Supplementary file 1 [file antioxidants-10-01488-s001.zip]

Archive with 1 entries (1 files):
- antioxidants-1361965-supplementary.pdf
